# Supplementary material for: Evaluation of 2-[18F]-Fluorodeoxysorbitol PET Imaging in Preclinical Models of Aspergillus Infection
Source: J Fungi (Basel). 2021 Dec 28;8(1):25. doi: 10.3390/jof8010025 (PMC8780649; doi:10.3390/jof8010025)
Supplement: Supplementary file 1 [file jof-08-00025-s001.zip]

Archive with 1 entries (1 files):
- jof-1520180-supplementary.pdf
